# Supplementary material for: Exploring the expression and preliminary function of chicken Gimap5 gene
Source: PeerJ. 2019 Sep 26;7:e7618. doi: 10.7717/peerj.7618 (PMC6766365; doi:10.7717/peerj.7618)
Supplement: Dataset S2 [file peerj-07-7618-s002.xlsx]

## Sheet: Sheet1
	GIMAP5	GIMAP5	GIMAP5	ACTIN	ACTIN	ACTIN
Heart	26.7314	26.8593	26.7953	20.3403	20.1694	20.2548
Liver	24.7029	24.7397	24.7213	19.9713	20.6262	20.2987
Spleen	24.7902	24.8089	24.7996	17.6435	18.2049	17.9242
Lung	25.5254	25.5014	25.5134	19.8182	19.8444	19.8313
Kidney	28.3964	26.4305	27.4135	17.9558	18.0391	17.9975
Brain	29.5199	29.7206	29.6202	20.1325	20.0503	20.0914
Skeletal muscle	29.1735	30.0378	29.6056	19.6106	19.713	19.6618
Gizzard	29.2949	29.4036	29.3493	18.4319	18.2033	18.3176
Thymus	26.368	26.3202	26.3441	18.3307	18.6478	18.4893
Skin	27.7149	27.9021	27.8085	19.0727	19.5579	19.3153
Small intestine	25.7011	25.6586	25.6798	18.6326	18.5729	18.6028
Large intestine	31.6814	31.9217	31.8016	28.0786	28.2961	28.1874
Proventriculus	26.3278	26.2384	26.2831	18.298	18.1765	18.2372
Fat	30.9375	30.5591	30.7483	22.6006	22.4254	22.513
